# Supplementary material for: Functional and internalizing disorders co-aggregate with cardiometabolic and immune-related diseases within families: a population-based cohort study
Source: BMC Med. 2025 Aug 11;23:469. doi: 10.1186/s12916-025-04293-7 (PMC12337435; doi:10.1186/s12916-025-04293-7)
Supplement: Supplementary file 2 — Additional file 2. This file contains an example R script for estimating marginalized prevalences, recurrence risk ratios and familial correlations. This is identical to the script we used, but for a single phenotype pair to prevent redundancy. [file 12916_2025_4293_MOESM2_ESM.zip]

Archive with 2 entries (2 files):
- Example_script.R
- __MACOSX/._Example_script.R
