# Supplementary material for: Functional and internalizing disorders co-aggregate with cardiometabolic and immune-related diseases within families: a population-based cohort study
Source: BMC Med. 2025 Aug 11;23:469. doi: 10.1186/s12916-025-04293-7 (PMC12337435; doi:10.1186/s12916-025-04293-7)
Supplement: Supplementary file 2 — Additional file 2. This file contains an example R script for estimating marginalized prevalences, recurrence risk ratios and familial correlations. This is identical to the script we used, but for a single phenotype pair to prevent redundancy. [file 12916_2025_4293_MOESM2_ESM.zip › Example_script.R]

# Additional File 2: Example Script
# Supplementary material for manuscript: Functional and Internalizing Disorders Co-Aggregate with Cardiometabolic and Immune-Related Diseases Within Families: A Population-Based Cohort Study
# This is an example script for estimating marginalized prevalences, recurrence risk ratios and familial correlations. 

library(marginaleffects)
library(sandwich)
library(dplyr)

# get SE of lambda
getRRR_SE <- function(x, x_SE, y, y_SE){ 
  varRR <- (1/y^2) * (x_SE^2) + (x^2/y^4) * (y_SE^2) 
  seRR <- sqrt(varRR)
  return(seRR)
} 

# Get heritability estimate (with 95% CI and SE) 
calculate_h2se <- function(Kx, Kr, a){
  # Kx = prevalence in general population
  # Kr = prevalence in relative population
  # a = genetic relatedness coefficient (0.5 for first-degree relatives, 0.25 for second-degree, etc.) 
  
  Tx = -qnorm(Kx[1], 0,1) # Liability threshold general population
  Tr = -qnorm(Kr[1], 0,1) # Liability threshold in relative population
  
  yx = dnorm(Tx) # Height of normal curve at threshold T 
  i = yx/Kx[1] # Mean liability of the affected group in general population 
  yr = dnorm(Tr) # Height of normal curve at threshold Tr
  
  # heritability equation
  numerator <- Tx - Tr * sqrt(1 - (1 - Tx/i) * (Tx^2 - Tr^2))
  denominator <- a * (i + (i-Tx) *Tr^2)
  h2 <- numerator / denominator #h2 estimate 
  
  # Standard error equation Appendix B Falconer 1965 Method 1
  # Falconer a is i here, Falconer x is Tx here, Falconer p = (1-K)
  se_Kx=Kx[4]    #  Binomial
  se_Kr<-Kr[4]
  
  VT=se_Kx*se_Kx/(yx*yx)   #  Falconer Wg
  VT1=se_Kr*se_Kr/(yr*yr)  #  Facloner Wr
  Vb=(1/i + h2*a*(i-Tx))^2*VT + VT1/i^2  #  Binomial
  
  se=sqrt(Vb)/a
  
  # 95% CI
  h2L= h2 - se * qnorm(0.975)
  h2H= h2 + se * qnorm(0.975)
  
  h2_complete <- c(h2, h2L, h2H, se)
  return(h2_complete)
}

# Get co-heritability 
getrh1h2<-function(Kx,Ky,Kxy,FR,a){
  # Kx = prevalence disease X in general pop 
  # Ky = prevalence disease Y in general pop
  # Kxy = prevalence of disease X in relatives of Y cases 
  # FR = denote method (always use "R") 
  # a = genetic relatedness coefficient 
  rh1h2<-c(0,0,0,0)
  To<--qnorm(Kx[1],0,1)
  Tp<--qnorm(Ky[1],0,1)
  Top<--qnorm(Kxy[1],0,1)
  #height of the normal distribution at T
  zo<-dnorm(To)
  zp<-dnorm(Tp)
  zop<-dnorm(Top) 
  # mean liability of affected group, often (eg Falconer and Mackay) called the selection intensity       
  io<-zo/Kx[1] 
  ip<-zp/Ky[1] 
  iop<-zop/Kxy[1] 
  
  # heritability on liability scale of risk 
  b<-(To-Top*sqrt(1-(1-Tp/ip)*(To*To-Top*Top)))/(ip+(ip-Tp)*Top*Top)
  
  VTo<-Kx[4]*Kx[4]/(zo*zo)
  VTp<-Ky[4]*Ky[4]/(zp*zp)
  VTop<-Kxy[4]*Kxy[4]/(zop*zop)
  
  Vb <- VTp*((1/ip + b*(ip-Tp))^2) + (VTop + VTo)/(ip^2)
  rh1h2[1]<-b/a
  rh1h2[2]<-(b-sqrt(Vb)*qnorm(0.975))/a
  rh1h2[3]<-(b+sqrt(Vb)*qnorm(0.975))/a
  rh1h2[4]<-sqrt(Vb)/a
  return(rh1h2)
}

# Get weighted mean (inverse variance weighting) 
get_wtmean<-function(V){
  # V = vector with estimate, lower 95% CI, upper 95% CI, and SE
  bar<-c(rep(0,4))
  bar[1]<-sum(V[,1]/(V[,4]*V[,4]))/sum(1/(V[,4]*V[,4]))
  bar[4]<-1/sqrt(sum(1/(V[,4]*V[,4])))
  bar[2]<-bar[1]-qnorm(0.975)*bar[4]
  bar[3]<-bar[1]+qnorm(0.975)*bar[4]
  return(bar)
}

# Get genetic correlation (with 95% CI and SE) 
get_rg<-function(rgh1h2,h2_1,h2_2){
  # rgh1h2 = co-heritability 
  # h2_1 = heritability of disease X 
  # h2_2 = heritability of disease Y 
  
  rg<-c(rep(0,4))
  rg[1]<-rgh1h2[1]/sqrt(h2_1[1]*h2_2[1])
  
  h2_1_h2_2<-h2_1[1]*h2_2[1]
  seh2_1_h2_2<-h2_1_h2_2*sqrt(h2_1[4]^2/h2_1[1]^2 + h2_2[4]^2/h2_2[1]^2)
  seh_1_h_2<-sqrt(h2_1_h2_2)*sqrt(0.25*seh2_1_h2_2*seh2_1_h2_2/h2_1_h2_2^2)
  rg[4]<-rg[1]*sqrt(rgh1h2[4]^2/rgh1h2[1]^2 + seh_1_h_2^2/h2_1_h2_2)
  rg[2]<-rg[1]-qnorm(0.975)*rg[4]
  rg[3]<-rg[1]+qnorm(0.975)*rg[4]
  return(rg)
}


################################################################################
########                    RECURRENCE RISK RATIOS                     #########                                                  
################################################################################
# example: ratio between prevalence of fibromyalgia in individuals with a first-degree relative 
# with MASLD, and the prevalence of fibromyalgia in the general population

# df here is a dataset with aggregated phenotypes and familial exposures
# fm = fibromyalgia, masld = MASLD
# fm_age = age at fibromyalgia case status, masld_age = age at MASLD case status
# fam_id = family ID 
# number_of_DEGREE_degree_relative_in_dataset_PHENOYPE = number of first or second degree relatives with data on phenotype in the dataset
# affected_DEGREE_degree_relative_PHENOTYPE = binary variable indicating if a first or second degree relative has the phenotype
# sex = binary sex

# fit logistic model
fitFormula = fm ~ affected_first_degree_relative_masld + sex + fm_age + I(fm_age^2) + number_of_first_degree_relative_in_dataset_fm
model = glm(fitFormula, data=df,family=binomial())

## predict the prevalence in the total population
in_general_population = avg_predictions(model, type = "response", vcov = vcovCL(model, cluster = ~ fam_id))
in_general_population_est = in_general_population$estimate
in_general_population_se = in_general_population$std.error

## predict the marginalized prevalence in the population if their exposure = 1
in_relatives = avg_predictions(model, variables = 'affected_first_degree_relative_masld', type = "response", vcov = vcovCL(model, cluster = ~ fam_id)) %>% filter(affected_first_degree_relative_masld == T)
in_relatives_est = in_relatives$estimate
in_relatives_se = in_relatives$std.error

# estimate recurrence risk ratio and its standard error 
lambda_est = in_relatives_est/in_general_population_est
lambda_se = getRRR_SE(in_relatives_est, in_relatives_se, in_general_population_est, in_general_population_se)

# p value and lower bound of one-sided 95% CI
lambda_t = (lambda_est-1)/lambda_se
lambda_p = pnorm(q=lambda_t, lower.tail=F)
lambda_lower_ci = lambda_est - lambda_se*1.68


################################################################################
########                    FAMILIAL CORRELATIONS                      #########                                                  
################################################################################
# example: familial correlation between fibromyalgia and MASLD, using prevalence
# estimates in individuals with affected first-degree and second-degree relatives, 
# and the general population. 

# fit models and predict prevalences for familiality estimation
# first degree relatives fm - fm 
fitFormula_1 = fm ~ affected_first_degree_relative_fm + sex + fm_age + I(fm_age^2) + number_of_first_degree_relative_in_dataset_fm
model_1 = glm(fitFormula_1, data=df,family=binomial())
in_general_population_1 = avg_predictions(model_1, type = "response", vcov = vcovCL(model_1, cluster = ~ fam_id))
in_general_population_1_est = in_general_population_1$estimate
in_general_population_1_se = in_general_population_1$std.error
in_relatives_1 = avg_predictions(model_1, variables = 'affected_first_degree_relative_fm', type = "response", vcov = vcovCL(model_1, cluster = ~ fam_id)) %>% filter(affected_first_degree_relative_fm == T)
in_relatives_1_est = in_relatives_1$estimate
in_relatives_1_se = in_relatives_1$std.error

# second degree relatives fm - fm
fitFormula_2 = fm ~ affected_second_degree_relative_fm + sex + fm_age + I(fm_age^2) + number_of_second_degree_relative_in_dataset_fm
model_2 = glm(fitFormula_2, data=df,family=binomial())
in_general_population_2 = avg_predictions(model, type = "response", vcov = vcovCL(model_2, cluster = ~ fam_id))
in_general_population_2_est = in_general_population_2$estimate
in_general_population_2_se = in_general_population_2$std.error
in_relatives_2 = avg_predictions(model_2, variables = 'affected_second_degree_relative_fm', type = "response", vcov = vcovCL(model, cluster = ~ fam_id)) %>% filter(affected_second_degree_relative_fm == T)
in_relatives_2_est = in_relatives_2$estimate
in_relatives_2_se = in_relatives_2$std.error

# get heritability estimate (with 95% CI and SE)
h2_first_degree_relatives_fm = calculate_h2se(
  Kx=c(in_general_population_1_est,0,0, in_general_population_1_se),
  Kr=c(in_relatives_1_est,0,0, in_relatives_1_se), 
  a=0.5)

h2_second_degree_relatives_fm = calculate_h2se(
  Kx=c(in_general_population_2_est,0,0, in_general_population_2_se), 
  Kr=c(in_relatives_2_est,0,0, in_relatives_2_se), 
  a=0.25)

h2_wtmean_fm = get_wtmean(rbind(h2_first_degree_relatives_fm, h2_second_degree_relatives_fm))

# first degree relatives masld - masld 
fitFormula_3 = masld ~ affected_first_degree_relative_masld + sex + masld_age + I(masld_age^2) + number_of_first_degree_relative_in_dataset_masld
model_3 = glm(fitFormula_3, data=df,family=binomial())
in_general_population_3 = avg_predictions(model_3, type = "response", vcov = vcovCL(model_3, cluster = ~ fam_id))
in_general_population_3_est = in_general_population_3$estimate
in_general_population_3_se = in_general_population_3$std.error
in_relatives_3 = avg_predictions(model_3, variables = 'affected_first_degree_relative_masld', type = "response", vcov = vcovCL(model, cluster = ~ fam_id)) %>% filter(affected_first_degree_relative_masld == T)
in_relatives_3_est = in_relatives_3$estimate
in_relatives_3_se = in_relatives_3$std.error

# second degree relatives masld - masld
fitFormula_4 = masld ~ affected_second_degree_relative_masld + sex + masld_age + I(masld_age^2) + number_of_second_degree_relative_in_dataset_masld
model_4 = glm(fitFormula_4, data=df,family=binomial())
in_general_population_4 = avg_predictions(model_4, type = "response", vcov = vcovCL(model_4, cluster = ~ fam_id))
in_general_population_4_est = in_general_population_4$estimate
in_general_population_4_se = in_general_population_4$std.error
in_relatives_4 = avg_predictions(model_4, variables = 'affected_second_degree_relative_masld', type = "response", vcov = vcovCL(model_4, cluster = ~ fam_id)) %>% filter(affected_second_degree_relative_masld == T)
in_relatives_4_est = in_relatives_4$estimate
in_relatives_4_se = in_relatives_4$std.error

# get heritability estimate and SE
h2_first_degree_relatives_masld = calculate_h2se(
  Kx=c(in_general_population_3_est,0,0, in_general_population_3_se),
  Kr=c(in_relatives_3_est,0,0, in_relatives_3_se), 
  a=0.5)
h2_second_degree_relatives_masld = calculate_h2se(
  Kx=c(in_general_population_4_est,0,0, in_general_population_4_se), 
  Kr=c(in_relatives_4_est,0,0, in_relatives_4_se), 
  a=0.25)
h2_wtmean_masld = get_wtmean(rbind(h2_first_degree_relatives_masld, h2_second_degree_relatives_masld))


# fit models and predict prevalences for co-familiality estimation
# first degree relatives fm - masld
fitFormula_5 = fm ~ affected_first_degree_relative_masld + sex + fm_age + I(fm_age^2) + number_of_first_degree_relative_in_dataset_fm
model_5 = glm(fitFormula_5, data=df,family=binomial())
in_general_population_fm = avg_predictions(model_5, type = "response", vcov = vcovCL(model_5, cluster = ~ fam_id))
in_general_population_fm_est = in_general_population_fm$estimate
in_general_population_fm_se = in_general_population_fm$std.error
fm_fdr_masld = avg_predictions(model_5, variables = 'affected_first_degree_relative_masld', type = "response", vcov = vcovCL(model_5, cluster = ~ fam_id)) %>% filter(affected_first_degree_relative_masld == T)
fm_fdr_masld_est = fm_fdr_masld$estimate
fm_fdr_masld_se = fm_fdr_masld$std.error

# second degree relatives fm - fm
fitFormula_6 = fm ~ affected_second_degree_relative_masld + sex + fm_age + I(fm_age^2) + number_of_second_degree_relative_in_dataset_fm
model_6 = glm(fitFormula_6, data=df,family=binomial())
fm_sdr_masld = avg_predictions(model_6, variables = 'affected_second_degree_relative_masld', type = "response", vcov = vcovCL(model_6, cluster = ~ fam_id)) %>% filter(affected_second_degree_relative_masld == T)
fm_sdr_masld_est = fm_sdr_masld$estimate
fm_sdr_masld_se = fm_sdr_masld$std.error

# first degree relatives masld - masld 
fitFormula_7 = masld ~ affected_first_degree_relative_fm + sex + masld_age + I(masld_age^2) + number_of_first_degree_relative_in_dataset_masld
model_7 = glm(fitFormula_7, data=df,family=binomial())
in_general_population_masld = avg_predictions(model_7, type = "response", vcov = vcovCL(model_7, cluster = ~ fam_id))
in_general_population_masld_est = in_general_population_masld$estimate
in_general_population_masld_se = in_general_population_masld$std.error
masld_fdr_fm = avg_predictions(model_7, variables = 'affected_first_degree_relative_fm', type = "response", vcov = vcovCL(model_7, cluster = ~ fam_id)) %>% filter(affected_first_degree_relative_fm == T)
masld_fdr_fm_est = masld_fdr_fm$estimate
masld_fdr_fm_se = masld_fdr_fm$std.error

# second degree relatives masld - masld
fitFormula_8 = masld ~ affected_second_degree_relative_fm + sex + masld_age + I(masld_age^2) + number_of_second_degree_relative_in_dataset_masld
model_8 = glm(fitFormula_8, data=df,family=binomial())
masld_sdr_fm = avg_predictions(model_8, variables = 'affected_second_degree_relative_fm', type = "response", vcov = vcovCL(model_8, cluster = ~ fam_id)) %>% filter(affected_second_degree_relative_fm == T)
masld_sdr_fm_est = masld_sdr_fm$estimate
masld_sdr_fm_se = masld_sdr_fm$std.error


# get co-heritability estimate and SE 
cof2 = c(rep(0,4*4))
dim(cof2)<-c(4,4)
cof2[1,] = getrh1h2(
  Kx = c(in_general_population_fm_est, 0,0, in_general_population_fm_se), 
  Ky = c(in_general_population_masld_est, 0,0, in_general_population_masld_se), 
  Kxy = c(fm_fdr_masld_est,0,0,fm_fdr_masld_se),
  FR="R",
  a=0.5)
cof2[2,] = getrh1h2(
  Kx = c(in_general_population_masld_est,0,0,in_general_population_masld_se),
  Ky = c(in_general_population_fm_est,0,0,in_general_population_fm_se),
  Kxy = c(masld_fdr_fm_est,0,0,masld_fdr_fm_se),
  FR="R",
  a=0.5)
cof2[3,] = getrh1h2(
  Kx = c(in_general_population_fm_est, 0,0, in_general_population_fm_se), 
  Ky = c(in_general_population_masld_est, 0,0, in_general_population_masld_se), 
  Kxy = c(fm_sdr_masld_est,0,0,fm_sdr_masld_se),
  FR="R",
  a=0.25)
cof2[4,] = getrh1h2(
  Kx = c(in_general_population_masld_est,0,0,in_general_population_masld_se),
  Ky = c(in_general_population_fm_est,0,0,in_general_population_fm_se),
  Kxy = c(masld_sdr_fm_est,0,0,masld_sdr_fm_se),
  FR="R",
  a=0.25)

cof2mean <- get_wtmean(cof2)

# get familial correlation with above familiality and cofamiliality estimates
rf <- get_rg(rgh1h2=cof2mean, h2_1=h2_wtmean_fm, h2_2=h2_wtmean_masld)
rf_est = rf[1]
rf_se = rf[4]

# p value and lower bound of one-sided 95% CI
rf_t = (rf_est)/rf_se
rf_p = pnorm(q=rf_t, lower.tail=F)
rf_lower_ci = rf_est - rf_se*1.68
