# Supplementary material for: Functional and internalizing disorders co-aggregate with cardiometabolic and immune-related diseases within families: a population-based cohort study
Source: BMC Med. 2025 Aug 11;23:469. doi: 10.1186/s12916-025-04293-7 (PMC12337435; doi:10.1186/s12916-025-04293-7)
Supplement: Supplementary file 3 — Additional file 3. This file contains supplementary tables as referenced in the text. [file 12916_2025_4293_MOESM3_ESM.xls]

## Sheet: List of supp. tables
Additional File 3: Supplementary Tables
Supplemental material for manuscript: Functional and Internalizing Disorders Co-Aggregate with Cardiometabolic and Immune-Related Diseases Within Families: A Population-Based Cohort Study
List of tables
Table S1: ATC codes
Table S2: Recurrence risk ratios in main analysis
Table S3: Familial correlations in main analysis
Table S4: Recurrence risk ratios in sensitivity analysis accounting for misclassification
Table S5: Familial correlations in sensitivity analysis accounting for misclassification

## Sheet: Table S1
Measure	ATC codes
Antihypertensives	C02, C03, C07, C08, C09, G04CA03
Glucose-lowering drugs	A10A, A10B
Only insulin	A10A AND NOT A10B
Heart failure drugs	C09, C03DA
Non-steroidal anti-inflammatory drug, disease-modifying antirheumatic drug or glucocorticoid	H02AB, M01A, L04A, N02BA01, A07EC01, P01BA02, L01BB02
Thyroid medications	H03A, H03B
Asthma medications	R03

## Sheet: Table S2
Phenotype	FDR phenotype	Lambda	Lambda SE	Lower 95% CI	P	False discovery rate adjusted P	N in model
ME/CFS	Hypertension	1.069	0.035	1.01	.024	.030	102780
ME/CFS	Obesity	1.223	0.044	1.148	<.001	<.001	102780
ME/CFS	MASLD	1.219	0.064	1.112	<.001	.001	102780
ME/CFS	T2D	1.18	0.076	1.053	.009	.012	102780
ME/CFS	CVD	1.179	0.073	1.056	.007	.010	102780
ME/CFS	Autoimmune disease	1.153	0.056	1.058	.003	.005	102780
ME/CFS	Atopy	1.19	0.045	1.115	<.001	<.001	102780
FM	Hypertension	1.061	0.026	1.018	.009	.012	97130
FM	Obesity	1.221	0.033	1.165	<.001	<.001	97130
FM	MASLD	1.219	0.049	1.137	<.001	<.001	97130
FM	T2D	1.132	0.054	1.042	.007	.010	97130
FM	CVD	1.154	0.054	1.064	.002	.003	97130
FM	Autoimmune disease	1.155	0.042	1.085	<.001	<.001	97130
FM	Atopy	1.12	0.033	1.065	<.001	<.001	97130
IBS	Hypertension	1.018	0.024	0.977	.232	.239	102979
IBS	Obesity	1.021	0.029	0.972	.236	.240	102979
IBS	MASLD	1.07	0.043	0.997	.054	.063	102979
IBS	T2D	1.086	0.052	1	.047	.055	102979
IBS	CVD	1.118	0.051	1.033	.010	.013	102979
IBS	Autoimmune disease	1.131	0.04	1.063	.001	.001	102979
IBS	Atopy	1.075	0.031	1.023	.008	.011	102979
MDD	Hypertension	0.995	0.028	0.949	.568	.568	152640
MDD	Obesity	1.193	0.037	1.131	<.001	<.001	152640
MDD	MASLD	1.181	0.053	1.093	<.001	.001	152640
MDD	T2D	1.106	0.057	1.01	.032	.038	152640
MDD	CVD	1.107	0.057	1.011	.031	.038	152640
MDD	Autoimmune disease	1.145	0.046	1.067	.001	.002	152640
MDD	Atopy	1.056	0.035	0.997	.055	.063	152640
GAD	Hypertension	1.005	0.02	0.973	.390	.393	152636
GAD	Obesity	1.048	0.024	1.009	.020	.026	152636
GAD	MASLD	1.038	0.034	0.981	.131	.139	152636
GAD	T2D	1.057	0.039	0.992	.070	.078	152636
GAD	CVD	1.058	0.039	0.993	.066	.074	152636
GAD	Autoimmune disease	1.125	0.032	1.072	<.001	<.001	152636
GAD	Atopy	1.087	0.025	1.045	<.001	.001	152636
Hypertension	ME/CFS	1.081	0.019	1.05	<.001	<.001	162859
Hypertension	FM	1.095	0.015	1.07	<.001	<.001	162859
Hypertension	IBS	1.052	0.014	1.028	<.001	<.001	162859
Hypertension	MDD	1.069	0.016	1.042	<.001	<.001	162859
Hypertension	GAD	1.06	0.012	1.04	<.001	<.001	162859
Obesity	ME/CFS	1.205	0.033	1.15	<.001	<.001	165076
Obesity	FM	1.193	0.026	1.15	<.001	<.001	165076
Obesity	IBS	1.044	0.025	1.003	.035	.041	165076
Obesity	MDD	1.227	0.028	1.179	<.001	<.001	165076
Obesity	GAD	1.096	0.021	1.061	<.001	<.001	165076
MASLD	ME/CFS	1.169	0.047	1.091	<.001	<.001	58466
MASLD	FM	1.133	0.038	1.07	<.001	<.001	58466
MASLD	IBS	1.027	0.035	0.968	.221	.230	58466
MASLD	MDD	1.136	0.041	1.067	<.001	.001	58466
MASLD	GAD	1.026	0.03	0.976	.187	.196	58466
T2D	ME/CFS	1.151	0.072	1.03	.018	.024	150113
T2D	FM	1.149	0.056	1.055	.004	.006	150113
T2D	IBS	1.059	0.052	0.971	.129	.138	150113
T2D	MDD	1.183	0.061	1.081	.001	.002	150113
T2D	GAD	1.124	0.044	1.049	.003	.004	150113
CVD	ME/CFS	1.167	0.068	1.053	.007	.010	155313
CVD	FM	1.153	0.053	1.064	.002	.003	155313
CVD	IBS	1.102	0.051	1.017	.022	.028	155313
CVD	MDD	1.209	0.06	1.107	<.001	.001	155313
CVD	GAD	1.13	0.043	1.057	.001	.002	155313
Autoimmune disease	ME/CFS	1.109	0.049	1.028	.012	.016	155579
Autoimmune disease	FM	1.13	0.039	1.065	<.001	.001	155579
Autoimmune disease	IBS	1.099	0.037	1.037	.004	.006	155579
Autoimmune disease	MDD	1.172	0.043	1.099	<.001	<.001	155579
Autoimmune disease	GAD	1.155	0.031	1.102	<.001	<.001	155579
Atopy	ME/CFS	1.242	0.037	1.18	<.001	<.001	162613
Atopy	FM	1.151	0.028	1.104	<.001	<.001	162613
Atopy	IBS	1.126	0.027	1.08	<.001	<.001	162613
Atopy	MDD	1.085	0.03	1.036	.002	.003	162613
Atopy	GAD	1.1	0.022	1.062	<.001	<.001	162613

## Sheet: Table S3
Disorder 1	Disorder 2	rf	SE	Lower 95% CI	P	False discovery rate adjusted P
ME/CFS	Hypertension	0.178	0.047	0.1	<.001	<.001
ME/CFS	Obesity	0.264	0.034	0.207	<.001	<.001
ME/CFS	MASLD	0.271	0.053	0.182	<.001	<.001
ME/CFS	T2D	0.186	0.055	0.094	<.001	.001
ME/CFS	CVD	0.42	0.136	0.192	.001	.002
ME/CFS	Autoimmune disease	0.206	0.056	0.111	<.001	<.001
ME/CFS	Atopy	0.322	0.044	0.248	<.001	<.001
FM	Hypertension	0.253	0.045	0.177	<.001	<.001
FM	Obesity	0.301	0.033	0.246	<.001	<.001
FM	MASLD	0.29	0.051	0.204	<.001	<.001
FM	T2D	0.182	0.05	0.098	<.001	<.001
FM	CVD	0.401	0.127	0.187	.001	.001
FM	Autoimmune disease	0.269	0.053	0.18	<.001	<.001
FM	Atopy	0.25	0.04	0.183	<.001	<.001
IBS	Hypertension	0.15	0.053	0.061	.002	.004
IBS	Obesity	0.054	0.037	-0.008	.071	.079
IBS	MASLD	0.087	0.06	-0.014	.075	.082
IBS	T2D	0.113	0.061	0.011	.032	.038
IBS	CVD	0.342	0.142	0.104	.008	.011
IBS	Autoimmune disease	0.252	0.065	0.142	<.001	<.001
IBS	Atopy	0.219	0.049	0.136	<.001	<.001
MDD	Hypertension	0.165	0.047	0.085	<.001	.001
MDD	Obesity	0.332	0.037	0.271	<.001	<.001
MDD	MASLD	0.276	0.055	0.182	<.001	<.001
MDD	T2D	0.193	0.053	0.104	<.001	<.001
MDD	CVD	0.444	0.14	0.21	.001	.001
MDD	Autoimmune disease	0.272	0.058	0.174	<.001	<.001
MDD	Atopy	0.121	0.042	0.049	.002	.004
GAD	Hypertension	0.146	0.041	0.077	<.001	<.001
GAD	Obesity	0.13	0.029	0.081	<.001	<.001
GAD	MASLD	0.059	0.047	-0.021	.107	.116
GAD	T2D	0.134	0.046	0.057	.002	.003
GAD	CVD	0.294	0.111	0.107	.004	.006
GAD	Autoimmune disease	0.29	0.05	0.206	<.001	<.001
GAD	Atopy	0.201	0.038	0.138	<.001	<.001

## Sheet: Table S4
Phenotype	FDR phenotype	Lambda	Lambda SE	Lower 95% CI	N in model
Hypertension	ME/CFS with exclusion	1.079	0.02	1.045	162859
Hypertension	FM with exclusion	1.095	0.016	1.068	162859
Hypertension	IBS with exclusion	1.051	0.015	1.025	162859
Obesity	ME/CFS with exclusion	1.215	0.036	1.155	165076
Obesity	FM with exclusion	1.188	0.029	1.14	165076
Obesity	IBS with exclusion	1.045	0.027	1.001	165076
MASLD	ME/CFS with exclusion	1.148	0.052	1.061	58466
MASLD	FM with exclusion	1.151	0.042	1.081	58466
MASLD	IBS with exclusion	1.054	0.039	0.989	58466
T2D	ME/CFS with exclusion	1.125	0.079	0.992	150113
T2D	FM with exclusion	1.144	0.062	1.04	150113
T2D	IBS with exclusion	1.073	0.057	0.978	150113
CVD	ME/CFS with exclusion	1.186	0.075	1.06	155313
CVD	FM with exclusion	1.166	0.059	1.068	155313
CVD	IBS with exclusion	1.102	0.055	1.009	155313
Autoimmune disease	ME/CFS with exclusion	1.083	0.053	0.994	155579
Autoimmune disease	FM with exclusion	1.117	0.043	1.045	155579
Autoimmune disease	IBS with exclusion	1.063	0.039	0.997	155579
Atopy	ME/CFS with exclusion	1.232	0.041	1.164	162613
Atopy	FM with exclusion	1.145	0.031	1.093	162613
Atopy	IBS with exclusion	1.12	0.029	1.07	162613
ME/CFS with exclusion	Hypertension	1.072	0.039	1.007	101891
FM with exclusion	Hypertension	1.068	0.029	1.019	95488
IBS with exclusion	Hypertension	1.018	0.027	0.972	101703
ME/CFS with exclusion	Obesity	1.228	0.049	1.145	101891
FM with exclusion	Obesity	1.221	0.038	1.158	95488
IBS with exclusion	Obesity	1.019	0.032	0.966	101703
ME/CFS with exclusion	MASLD	1.183	0.071	1.064	101891
FM with exclusion	MASLD	1.256	0.055	1.163	95488
IBS with exclusion	MASLD	1.106	0.049	1.024	101703
ME/CFS with exclusion	T2D	1.147	0.083	1.008	101891
FM with exclusion	T2D	1.125	0.06	1.024	95488
IBS with exclusion	T2D	1.113	0.058	1.016	101703
ME/CFS with exclusion	CVD	1.175	0.08	1.04	101891
FM with exclusion	CVD	1.154	0.06	1.054	95488
IBS with exclusion	CVD	1.127	0.056	1.032	101703
ME/CFS with exclusion	Autoimmune disease	1.123	0.062	1.02	101891
FM with exclusion	Autoimmune disease	1.135	0.046	1.057	95488
IBS with exclusion	Autoimmune disease	1.111	0.044	1.037	101703
ME/CFS with exclusion	Atopy	1.175	0.049	1.092	101891
FM with exclusion	Atopy	1.121	0.037	1.059	95488
IBS with exclusion	Atopy	1.069	0.034	1.012	101703

## Sheet: Table S5
Disorder 1	Disorder 2	rf	SE	Lower 95% CI
ME/CFS with exclusion	Hypertension	0.175	0.05	0.092
FM with exclusion	Hypertension	0.268	0.05	0.184
IBS with exclusion	Hypertension	0.155	0.058	0.058
ME/CFS with exclusion	Obesity	0.261	0.037	0.199
FM with exclusion	Obesity	0.295	0.037	0.233
IBS with exclusion	Obesity	0.061	0.04	-0.006
ME/CFS with exclusion	MASLD	0.224	0.057	0.127
FM with exclusion	MASLD	0.325	0.057	0.229
IBS with exclusion	MASLD	0.151	0.066	0.041
ME/CFS with exclusion	T2D	0.146	0.059	0.047
FM with exclusion	T2D	0.178	0.055	0.086
IBS with exclusion	T2D	0.142	0.066	0.031
ME/CFS with exclusion	CVD	0.437	0.144	0.194
FM with exclusion	CVD	0.417	0.138	0.185
IBS with exclusion	CVD	0.326	0.15	0.073
ME/CFS with exclusion	Autoimmune disease	0.177	0.061	0.076
FM with exclusion	Autoimmune disease	0.245	0.059	0.147
IBS with exclusion	Autoimmune disease	0.182	0.069	0.066
ME/CFS with exclusion	Atopy	0.3	0.047	0.221
FM with exclusion	Atopy	0.244	0.045	0.169
IBS with exclusion	Atopy	0.201	0.054	0.111
